# Supplementary material for: A back propagation neural network approach to estimate the glomerular filtration rate in an older population
Source: BMC Geriatr. 2023 May 24;23:322. doi: 10.1186/s12877-023-04027-5 (PMC10207816; doi:10.1186/s12877-023-04027-5)
Supplement: Supplementary file 2 — Additional file 1: Table S2. [file 12877_2023_4027_MOESM2_ESM.xlsx]

## Sheet: BPNN
	Table S2. An Excel file to implement the BPNN model.
	The Back Propagation Neural Network (BPNN) Model for GFR Estimation in an Older Population								BPNN Calculation Procedures
	(Note: the values of four variables in the Input Panel can be changed, and the estimation of GFR in the Output Panel will be updated in real time.)
										Preprocess of Variables								Age	Sex	Scr	DIA
										Age	Sex	Scr	DIA	Age_log	Scr_log		mean	4.27069	0.550736	4.82792	0.476268
		Input Panel								#NUM!	-1.10719	#NUM!	-0.953612	#NUM!	#NUM!		std	0.0843699	0.497419	0.617247	0.499436
			Age		years							hidden_1	hidden_2	hidden_3	hidden_4
										Hidden Layer	input	#NUM!	-1.10719	#NUM!	-0.953612		Hidden Layer		hidden_1	hidden_2	hidden_3	hidden_4
			Sex		(male, 1; female, 0)						linear transformation	#NUM!	#NUM!					weight	-0.607	-0.0515	-3.2732	0.1536
											nonlinear activation	#NUM!	#NUM!					weight	-1.604	1.4635	-10.7837	-0.4257
			Serum Creatinine		μmol/L													bias	13.068
																		bias	0.9404
			Diabetes		(present, 1; absent, 0)
												output
		Output Panel								Output Layer	input	#NUM!	#NUM!				Output Layer	weight	3.2023
			Estimated GFR	#NUM!	ml/min/1.73 m2						linear transformation	#NUM!						weight	1.9541
																		bias	0
																		bias	0
